# Supplementary material for: First Report, Characterization and Pathogenicity of Vibrio chagasii Isolated from Diseased Reared Larvae of Chilean Scallop, Argopecten purpuratus (Lamarck, 1819)
Source: Pathogens. 2023 Jan 24;12(2):183. doi: 10.3390/pathogens12020183 (PMC9964487; doi:10.3390/pathogens12020183)
Supplement: Supplementary file 1 [file pathogens-12-00183-s001.zip]

Archive with 1 entries (1 files):
- pathogens-2107539-supplementary.pdf
